# Supplementary material for: Truthful but Misleading: Advanced Linguistic Strategies for Lying Among Children
Source: Front Psychol. 2020 Apr 24;11:676. doi: 10.3389/fpsyg.2020.00676 (PMC7212342; doi:10.3389/fpsyg.2020.00676)
Supplement: DATA SHEET S1 — Data of children’s strategy for lying. [file Data_Sheet_1.xls]

## Sheet: Datafor strategyUploaded
No	Agegroup	Age	Gender	CheatingFrequency	Transgression	Lied	Capability Attribution	Fortune Attribution	TopicShift
2	1	7	0	5	1	1
3	1	6	0	5	1	1	1	0	0
4	1	7	0	4	1	1	0	0	0
5	1	7	0	0	0	0
6	1	7	0	6	1	1	0	0	1
8	1	7	0	8	1	1	0	0	0
9	1	7	0	0	0	0
11	1	8	0	5	1	1	1	0	0
12	1	7	0	4	1	1	1	0	0
16	1	9	0	7	1	1	1	0	0
19	1	9	0	2	1	1	1	0	0
20	1	9	0	5	1	1	1	1	0
22	1	9	0	0	0	0
29	1	11	0	5	1	1	1	0	0
31	1	11	0	10	1	1	0	1	0
33	1	11	0	5	1	0
34	1	12	0	6	1	1	0	1	0
38	1	12	0	8	1	0	1	0	0
41	1	13	0	3	1	1	1	0	0
42	2	16	0	0	0	0
43	2	16	0	5	1	1	0	0	0
46	2	15	0	2	1	0	0	0	1
48	2	16	0	1	1	1	1	1	1
49	2	16	0	5	1	0
53	2	17	0	0	0	0
55	2	17	0	1	1	0	0	0	1
62	2	18	0	0	0	0
63	2	18	0	0	0	0
66	2	17	0	0	0	0
67	2	17	0	0	0	0
68	2	16	0	5	1	1	1	1	0
69	2	16	0	1	1	1	1	1	0
70	2	16	0	0	0	0
71	2	16	0	0	0	0
72	2	16	0	0	0	0
73	2	18	0	0	0	0
74	2	18	0	4	1	1	1	1	1
75	2	18	0	1	1	1	1	1	0
1	1	7	1	8	1	1	1	0	0
7	1	6	1	8	1	1	1	0	0
10	1	8	1	9	1	1	1	0	1
13	1	8	1	5	1	1	1	0	0
14	1	9	1	5	1	1	1	0	0
15	1	8	1	13	1	1	1	0	0
17	1	9	1	3	1	1	1	0	0
18	1	9	1	11	1	1	1	0	0
21	1	9	1	10	1	1	1	1	0
23	1	10	1	9	1	1	1	0	0
24	1	10	1	2	1	1	1	0	0
25	1	10	1	0	0	0
26	1	10	1	8	1	1	1	1	0
27	1	10	1	0	0	0
28	1	10	1	5	1	0	1	0	0
30	1	11	1	8	1	1	1	0	0
32	1	11	1	8	1	1	1	1	0
35	1	11	1	8	1	1	1	0	0
36	1	12	1	7	1	1	1	0	0
37	1	12	1	0	0	0
39	1	12	1	6	1	1	1	0	0
40	1	12	1	4	1	0	1	0	0
44	2	16	1	0	0	0
45	2	16	1	1	1	1
47	2	16	1	0	0	0
50	2	16	1	0	0	0
51	2	16	1	0	0	0
52	2	16	1	0	0	0
54	2	17	1	0	0	0
56	2	17	1	7	1	0
57	2	15	1	0	0	0
58	2	15	1	3	1	1	1	1	1
59	2	15	1	0	0	0
60	2	15	1	0	0	0
61	2	15	1	0	0	0
64	2	16	1	0	0	0
65	2	17	1	6	1	1	1	1	0
76	2	18	1	5	1	1	1	0	0
77	2	18	1	0	0	0
78	2	18	1	2	1	0
79	2	18	1	4	1	1	1	0	1
